# Supplementary material for: Stability of short-term boldness personality under nutritional and disturbance stress in a social spider
Source: Front Zool. 2026 May 1;23:19. doi: 10.1186/s12983-026-00612-7 (PMC13154900; doi:10.1186/s12983-026-00612-7)
Supplement: Supplementary file 1 — Supplementary Material 1 [file 12983_2026_612_MOESM1_ESM.xlsx]

## Sheet: Raw data
Parental colony	Experimental colony	UniqueID	Colour code	Trial	fed=1;starved=0	disturbed=1;undisturbed=0	boldness score in s	Prop boldness	block	Boldness as factor
25	1	1	YB	1	0	0	176	0.15	1	2
25	1	1	YB	2	0	0	302	0.25	1	4
25	1	1	YB	3	0	0	15	0.01	1	1
25	1	2	BY	1	0	1	739	0.62	1	8
25	1	2	BY	2	0	1	567	0.47	1	6
25	1	2	BY	3	0	1	466	0.39	1	5
25	1	3	RY	1	0	0	171	0.14	1	2
25	1	3	RY	2	0	0	0	0	1	1
25	1	3	RY	3	0	0	82	0.07	1	1
25	1	4	YR	1	0	1	1004	0.84	1	11
25	1	4	YR	2	0	1	1200	1	1	12
25	1	4	YR	3	0	1	547	0.46	1	6
25	1	5	RB	1	0	1	427	0.36	1	5
25	1	5	RB	2	0	1	696	0.58	1	7
25	1	5	RB	3	0	1	1110	0.93	1	12
25	1	6	BR	1	0	0	113	0.09	1	2
25	1	6	BR	2	0	0	88	0.07	1	1
25	1	6	BR	3	0	0	390	0.33	1	4
25	1	7	YY	1	0	1	0	0	1	1
25	1	7	YY	2	0	1	406	0.34	1	5
25	1	7	YY	3	0	1	157	0.13	1	2
25	1	8	RR	1	0	1	1200	1	1	12
25	1	8	RR	2	0	1	569	0.47	1	6
25	1	8	RR	3	0	1	0	0	1	1
25	1	9	BB	1	0	0	175	0.15	1	2
25	1	9	BB	2	0	0	100	0.08	1	1
25	1	9	BB	3	0	0	88	0.07	1	1
25	1	10	GY	1	0	0	0	0	1	1
25	1	10	GY	2	0	0	16	0.01	1	1
25	1	10	GY	3	0	0	612	0.51	1	7
25	2	11	GR	1	1	0	503	0.42	1	6
25	2	11	GR	2	1	0	33	0.03	1	1
25	2	11	GR	3	1	0	1200	1	1	12
25	2	12	RG	1	1	1	93	0.08	1	1
25	2	12	RG	2	1	1	374	0.31	1	4
25	2	12	RG	3	1	1	756	0.63	1	8
25	2	13	YG	1	1	0	197	0.16	1	2
25	2	13	YG	2	1	0	281	0.23	1	3
25	2	13	YG	3	1	0	429	0.36	1	5
25	2	14	GB	1	1	1	102	0.09	1	2
25	2	14	GB	2	1	1	0	0	1	1
25	2	14	GB	3	1	1	636	0.53	1	7
25	2	15	BG	1	1	1	137	0.11	1	2
25	2	15	BG	2	1	1	320	0.27	1	4
25	2	15	BG	3	1	1	219	0.18	1	3
25	2	16	GG	1	1	0	249	0.21	1	3
25	2	16	GG	2	1	0	226	0.19	1	3
25	2	16	GG	3	1	0	1200	1	1	12
25	2	17	WG	1	1	1	362	0.3	1	4
25	2	17	WG	2	1	1	84	0.07	1	1
25	2	17	WG	3	1	1			1
25	2	18	GW	1	1	0	225	0.19	1	3
25	2	18	GW	2	1	0	189	0.16	1	2
25	2	18	GW	3	1	0	1200	1	1	12
25	2	19	RW	1	1	0	325	0.27	1	4
25	2	19	RW	2	1	0	1114	0.93	1	12
25	2	19	RW	3	1	0	1200	1	1	12
25	2	20	WR	1	1	1	731	0.61	1	8
25	2	20	WR	2	1	1	1200	1	1	12
25	2	20	WR	3	1	1			1
24	3	21	RR	1	0	0	1200	1	1	12
24	3	21	RR	2	0	0	1200	1	1	12
24	3	21	RR	3	0	0	1200	1	1	12
24	3	22	RW	1	0	1	178	0.15	1	2
24	3	22	RW	2	0	1	105	0.09	1	2
24	3	22	RW	3	0	1	0	0	1	1
24	3	23	WR	1	0	0	460	0.38	1	5
24	3	23	WR	2	0	0	0	0	1	1
24	3	23	WR	3	0	0	0	0	1	1
24	3	24	RB	1	0	1	91	0.08	1	1
24	3	24	RB	2	0	1	1200	1	1	12
24	3	24	RB	3	0	1	255	0.21	1	3
24	3	25	BR	1	0	0	221	0.18	1	3
24	3	25	BR	2	0	0	59	0.05	1	1
24	3	25	BR	3	0	0	341	0.28	1	4
24	3	26	WB	1	0	1	354	0.3	1	4
24	3	26	WB	2	0	1	1200	1	1	12
24	3	26	WB	3	0	1	408	0.34	1	5
24	3	27	BW	1	0	0	1200	1	1	12
24	3	27	BW	2	0	0	411	0.34	1	5
24	3	27	BW	3	0	0	623	0.52	1	7
24	3	28	WW	1	0	1	766	0.64	1	8
24	3	28	WW	2	0	1	916	0.76	1	10
24	3	28	WW	3	0	1	310	0.26	1	4
24	3	29	BB	1	0	0	623	0.52	1	7
24	3	29	BB	2	0	0	661	0.55	1	7
24	3	29	BB	3	0	0	617	0.51	1	7
24	3	30	RB	1	0	1	365	0.3	1	4
24	3	30	RB	2	0	1	136	0.11	1	2
24	3	30	RB	3	0	1	488	0.41	1	5
24	4	31	BR	1	1	1	351	0.29	1	4
24	4	31	BR	2	1	1	0	0	1	1
24	4	31	BR	3	1	1	24	0.02	1	1
24	4	32	BB	1	1	0	887	0.74	1	9
24	4	32	BB	2	1	0	187	0.16	1	2
24	4	32	BB	3	1	0	133	0.11	1	2
24	4	33	BlB	1	1	1	586	0.49	1	6
24	4	33	BlB	2	1	1	400	0.33	1	4
24	4	33	BlB	3	1	1	536	0.45	1	6
24	4	34	BW	1	1	0	0	0	1	1
24	4	34	BW	2	1	0	34	0.03	1	1
24	4	34	BW	3	1	0	162	0.14	1	2
24	4	35	WB	1	1	1	1200	1	1	12
24	4	35	WB	2	1	1	116	0.1	1	2
24	4	35	WB	3	1	1	0	0	1	1
24	4	36	YR	1	1	0	1200	1	1	12
24	4	36	YR	2	1	0	650	0.54	1	7
24	4	36	YR	3	1	0	873	0.73	1	9
24	4	37	BY	1	1	1	334	0.28	1	4
24	4	37	BY	2	1	1	32	0.03	1	1
24	4	37	BY	3	1	1	0	0	1	1
24	4	38	YB	1	1	0	1200	1	1	12
24	4	38	YB	2	1	0	1200	1	1	12
24	4	38	YB	3	1	0	1200	1	1	12
24	4	39	BlY	1	1	1	1200	1	1	12
24	4	39	BlY	2	1	1	292	0.24	1	3
24	4	39	BlY	3	1	1	1200	1	1	12
24	4	40	Ybl	1	1	0	68	0.06	1	1
24	4	40	Ybl	2	1	0	460	0.38	1	5
24	4	40	Ybl	3	1	0	74	0.06	1	1
23	5	41	GG	1	1	0	357	0.3	1	4
23	5	41	GG	2	1	0	200	0.17	1	2
23	5	41	GG	3	1	0	175	0.15	1	2
23	5	42	GW	1	1	1	310	0.26	1	4
23	5	42	GW	2	1	1	222	0.19	1	3
23	5	42	GW	3	1	1	797	0.66	1	8
23	5	43	GR	1	1	0	129	0.11	1	2
23	5	43	GR	2	1	0	279	0.23	1	3
23	5	43	GR	3	1	0	241	0.2	1	3
23	5	44	GY	1	1	1	82	0.07	1	1
23	5	44	GY	2	1	1	172	0.14	1	2
23	5	44	GY	3	1	1	25	0.02	1	1
23	5	45	WG	1	1	0	145	0.12	1	2
23	5	45	WG	2	1	0	170	0.14	1	2
23	5	45	WG	3	1	0	136	0.11	1	2
23	5	46	RG	1	1	1	77	0.06	1	1
23	5	46	RG	2	1	1	139	0.12	1	2
23	5	46	RG	3	1	1	101	0.08	1	2
23	5	47	YG	1	1	0	118	0.1	1	2
23	5	47	YG	2	1	0	378	0.32	1	4
23	5	47	YG	3	1	0	150	0.13	1	2
23	5	48	WW	1	1	1	337	0.28	1	4
23	5	48	WW	2	1	1	1200	1	1	12
23	5	48	WW	3	1	1	484	0.4	1	5
23	5	49	RR	1	1	0	418	0.35	1	5
23	5	49	RR	2	1	0	581	0.48	1	6
23	5	49	RR	3	1	0	37	0.03	1	1
23	5	50	YY	1	1	1	148	0.12	1	2
23	5	50	YY	2	1	1	393	0.33	1	4
23	5	50	YY	3	1	1	482	0.4	1	5
23	6	51	WY	1	0	0	395	0.33	1	4
23	6	51	WY	2	0	0	159	0.13	1	2
23	6	51	WY	3	0	0	741	0.62	1	8
23	6	52	WR	1	0	1	69	0.06	1	1
23	6	52	WR	2	0	1	413	0.34	1	5
23	6	52	WR	3	0	1	0	0	1	1
23	6	53	RW	1	0	0	118	0.1	1	2
23	6	53	RW	2	0	0	285	0.24	1	3
23	6	53	RW	3	0	0	341	0.28	1	4
23	6	54	RY	1	0	1	543	0.45	1	6
23	6	54	RY	2	0	1	150	0.13	1	2
23	6	54	RY	3	0	1	78	0.07	1	1
23	6	55	YR	1	0	0	226	0.19	1	3
23	6	55	YR	2	0	0	401	0.33	1	5
23	6	55	YR	3	0	0	237	0.2	1	3
23	6	56	BW	1	0	1	31	0.03	1	1
23	6	56	BW	2	0	1	0	0	1	1
23	6	56	BW	3	0	1	642	0.54	1	7
23	6	57	WB	1	0	0	393	0.33	1	4
23	6	57	WB	2	0	0	531	0.44	1	6
23	6	57	WB	3	0	0	499	0.42	1	5
23	6	58	BY	1	0	1	1200	1	1	12
23	6	58	BY	2	0	1	146	0.12	1	2
23	6	58	BY	3	0	1	228	0.19	1	3
23	6	59	YB	1	0	0	0	0	1	1
23	6	59	YB	2	0	0	0	0	1	1
23	6	59	YB	3	0	0	84	0.07	1	1
23	6	60	BB	1	0	1	52	0.04	1	1
23	6	60	BB	2	0	1	147	0.12	1	2
23	6	60	BB	3	0	1	228	0.19	1	3
21	7	61	BlY	1	1	1	222	0.19	2	3
21	7	61	BlY	2	1	1	512	0.43	2	6
21	7	61	BlY	3	1	1	124	0.1	2	2
21	7	62	Ybl	1	1	0			2
21	7	62	Ybl	2	1	0			2
21	7	62	Ybl	3	1	0			2
21	7	63	BR	1	1	1	69	0.06	2	1
21	7	63	BR	2	1	1	787	0.66	2	8
21	7	63	BR	3	1	1	268	0.22	2	3
21	7	64	RB	1	1	0	112	0.09	2	2
21	7	64	RB	2	1	0	78	0.07	2	1
21	7	64	RB	3	1	0	196	0.16	2	2
21	7	65	BlB	1	1	1	112	0.09	2	2
21	7	65	BlB	2	1	1	205	0.17	2	3
21	7	65	BlB	3	1	1	338	0.28	2	4
21	7	66	Bbl	1	1	0	458	0.38	2	5
21	7	66	Bbl	2	1	0	191	0.16	2	2
21	7	66	Bbl	3	1	0	0	0	2	1
21	7	67	BW	1	1	1	362	0.3	2	4
21	7	67	BW	2	1	1	1200	1	2	12
21	7	67	BW	3	1	1	110	0.09	2	2
21	7	68	WB	1	1	0	299	0.25	2	3
21	7	68	WB	2	1	0	532	0.44	2	6
21	7	68	WB	3	1	0	384	0.32	2	4
21	7	69	BB	1	1	1	705	0.59	2	8
21	7	69	BB	2	1	1	289	0.24	2	3
21	7	69	BB	3	1	1	157	0.13	2	2
21	7	70	WW	1	1	0	279	0.23	2	3
21	7	70	WW	2	1	0	234	0.2	2	3
21	7	70	WW	3	1	0	75	0.06	2	1
21	8	71	YY	1	0	1	0	0	2	1
21	8	71	YY	2	0	1	61	0.05	2	1
21	8	71	YY	3	0	1	1010	0.84	2	11
21	8	72	YR	1	0	0	208	0.17	2	3
21	8	72	YR	2	0	0	973	0.81	2	10
21	8	72	YR	3	0	0	415	0.35	2	5
21	8	73	RY	1	0	1	245	0.2	2	3
21	8	73	RY	2	0	1	447	0.37	2	5
21	8	73	RY	3	0	1	37	0.03	2	1
21	8	74	YB	1	0	0	60	0.05	2	1
21	8	74	YB	2	0	0	870	0.73	2	9
21	8	74	YB	3	0	0	222	0.19	2	3
21	8	75	BY	1	0	1	404	0.34	2	5
21	8	75	BY	2	0	1	1200	1	2	12
21	8	75	BY	3	0	1	386	0.32	2	4
21	8	76	RB	1	0	0	21	0.02	2	1
21	8	76	RB	2	0	0	805	0.67	2	9
21	8	76	RB	3	0	0	0	0	2	1
21	8	77	BR	1	0	1	268	0.22	2	3
21	8	77	BR	2	0	1	78	0.07	2	1
21	8	77	BR	3	0	1	121	0.1	2	2
21	8	78	RR	1	0	0	34	0.03	2	1
21	8	78	RR	2	0	0	976	0.81	2	10
21	8	78	RR	3	0	0	190	0.16	2	2
21	8	79	BB	1	0	1	40	0.03	2	1
21	8	79	BB	2	0	1	1091	0.91	2	11
21	8	79	BB	3	0	1	1200	1	2	12
21	8	80	BW	1	0	0	937	0.78	2	10
21	8	80	BW	2	0	0	1200	1	2	12
21	8	80	BW	3	0	0	50	0.04	2	1
6	9	81	BB	1	1	1	801	0.67	2	9
6	9	81	BB	2	1	1	623	0.52	2	7
6	9	81	BB	3	1	1	1147	0.96	2	12
6	9	82	BR	1	1	0	185	0.15	2	2
6	9	82	BR	2	1	0	126	0.11	2	2
6	9	82	BR	3	1	0	517	0.43	2	6
6	9	83	RB	1	1	1	371	0.31	2	4
6	9	83	RB	2	1	1	144	0.12	2	2
6	9	83	RB	3	1	1	661	0.55	2	7
6	9	84	BW	1	1	0	487	0.41	2	5
6	9	84	BW	2	1	0	285	0.24	2	3
6	9	84	BW	3	1	0	366	0.31	2	4
6	9	85	WB	1	1	1	102	0.09	2	2
6	9	85	WB	2	1	1	32	0.03	2	1
6	9	85	WB	3	1	1	77	0.06	2	1
6	9	86	BY	1	1	0	1200	1	2	12
6	9	86	BY	2	1	0	200	0.17	2	2
6	9	86	BY	3	1	0	333	0.28	2	4
6	9	87	YB	1	1	1	95	0.08	2	1
6	9	87	YB	2	1	1	191	0.16	2	2
6	9	87	YB	3	1	1	178	0.15	2	2
6	9	88	YY	1	1	0	170	0.14	2	2
6	9	88	YY	2	1	0	83	0.07	2	1
6	9	88	YY	3	1	0	875	0.73	2	9
6	9	89	YR	1	1	1	226	0.19	2	3
6	9	89	YR	2	1	1	921	0.77	2	10
6	9	89	YR	3	1	1	438	0.37	2	5
6	9	90	RY	1	1	0	283	0.24	2	3
6	9	90	RY	2	1	0	273	0.23	2	3
6	9	90	RY	3	1	0	251	0.21	2	3
6	10	91	RW	1	0	1	1200	1	2	12
6	10	91	RW	2	0	1	111	0.09	2	2
6	10	91	RW	3	0	1	526	0.44	2	6
6	10	92	RR	1	0	0	324	0.27	2	4
6	10	92	RR	2	0	0	224	0.19	2	3
6	10	92	RR	3	0	0	122	0.1	2	2
6	10	93	WR	1	0	1	174	0.15	2	2
6	10	93	WR	2	0	1	522	0.44	2	6
6	10	93	WR	3	0	1	0	0	2	1
6	10	94	RB	1	0	0	0	0	2	1
6	10	94	RB	2	0	0	70	0.06	2	1
6	10	94	RB	3	0	0	159	0.13	2	2
6	10	95	BR	1	0	1	62	0.05	2	1
6	10	95	BR	2	0	1	29	0.02	2	1
6	10	95	BR	3	0	1	50	0.04	2	1
6	10	96	WW	1	0	0	329	0.27	2	4
6	10	96	WW	2	0	0	243	0.2	2	3
6	10	96	WW	3	0	0	412	0.34	2	5
6	10	97	WB	1	0	1	119	0.1	2	2
6	10	97	WB	2	0	1	428	0.36	2	5
6	10	97	WB	3	0	1	339	0.28	2	4
6	10	98	BW	1	0	0	0	0	2	1
6	10	98	BW	2	0	0	0	0	2	1
6	10	98	BW	3	0	0	262	0.22	2	3
6	10	99	BB	1	0	1	1200	1	2	12
6	10	99	BB	2	0	1	43	0.04	2	1
6	10	99	BB	3	0	1	431	0.36	2	5
6	10	100	BlB	1	0	0	159	0.13	2	2
6	10	100	BlB	2	0	0	466	0.39	2	5
6	10	100	BlB	3	0	0	411	0.34	2	5
14	11	101	GG	1	1	0	374	0.31	2	4
14	11	101	GG	2	1	0	549	0.46	2	6
14	11	101	GG	3	1	0	529	0.44	2	6
14	11	102	GW	1	1	1	1200	1	2	12
14	11	102	GW	2	1	1	165	0.14	2	2
14	11	102	GW	3	1	1	188	0.16	2	2
14	11	103	WG	1	1	0	600	0.5	2	6
14	11	103	WG	2	1	0	174	0.15	2	2
14	11	103	WG	3	1	0	507	0.42	2	6
14	11	104	GR	1	1	1	708	0.59	2	8
14	11	104	GR	2	1	1	345	0.29	2	4
14	11	104	GR	3	1	1	382	0.32	2	4
14	11	105	RG	1	1	0	140	0.12	2	2
14	11	105	RG	2	1	0	473	0.39	2	5
14	11	105	RG	3	1	0	310	0.26	2	4
14	11	106	GY	1	1	1	173	0.14	2	2
14	11	106	GY	2	1	1	336	0.28	2	4
14	11	106	GY	3	1	1	346	0.29	2	4
14	11	107	YG	1	1	0	233	0.19	2	3
14	11	107	YG	2	1	0	501	0.42	2	6
14	11	107	YG	3	1	0	290	0.24	2	3
14	11	108	GB	1	1	1	1200	1	2	12
14	11	108	GB	2	1	1	1200	1	2	12
14	11	108	GB	3	1	1	1050	0.88	2	11
14	11	109	BG	1	1	0	1200	1	2	12
14	11	109	BG	2	1	0	504	0.42	2	6
14	11	109	BG	3	1	0	274	0.23	2	3
14	11	110	WW	1	1	1	0	0	2	1
14	11	110	WW	2	1	1	199	0.17	2	2
14	11	110	WW	3	1	1	463	0.39	2	5
14	12	111	WR	1	0	0	1200	1	2	12
14	12	111	WR	2	0	0	740	0.62	2	8
14	12	111	WR	3	0	0	353	0.29	2	4
14	12	112	RW	1	0	1	434	0.36	2	5
14	12	112	RW	2	0	1	329	0.27	2	4
14	12	112	RW	3	0	1	910	0.76	2	10
14	12	113	WY	1	0	0	339	0.28	2	4
14	12	113	WY	2	0	0	0	0	2	1
14	12	113	WY	3	0	0	308	0.26	2	4
14	12	114	YW	1	0	1	1200	1	2	12
14	12	114	YW	2	0	1	439	0.37	2	5
14	12	114	YW	3	0	1	70	0.06	2	1
14	12	115	WB	1	0	0	215	0.18	2	3
14	12	115	WB	2	0	0	701	0.58	2	8
14	12	115	WB	3	0	0	223	0.19	2	3
14	12	116	BW	1	0	1	25	0.02	2	1
14	12	116	BW	2	0	1	120	0.1	2	2
14	12	116	BW	3	0	1	554	0.46	2	6
14	12	117	RY	1	0	0	284	0.24	2	3
14	12	117	RY	2	0	0	630	0.53	2	7
14	12	117	RY	3	0	0	977	0.81	2	10
14	12	118	YR	1	0	1	61	0.05	2	1
14	12	118	YR	2	0	1	54	0.05	2	1
14	12	118	YR	3	0	1	51	0.04	2	1
14	12	119	Rbl	1	0	0	850	0.71	2	9
14	12	119	Rbl	2	0	0	821	0.68	2	9
14	12	119	Rbl	3	0	0	146	0.12	2	2
14	12	120	BlR	1	0	1	642	0.54	2	7
14	12	120	BlR	2	0	1	174	0.15	2	2
14	12	120	BlR	3	0	1	919	0.77	2	10
1	13	121	W	1	1	0	167	0.14	3	2
1	13	121	W	2	1	0	390	0.33	3	4
1	13	121	W	3	1	0	366	0.31	3	4
1	13	122	WY	1	1	1	1200	1	3	12
1	13	122	WY	2	1	1	288	0.24	3	3
1	13	122	WY	3	1	1	138	0.12	3	2
1	13	123	Y	1	1	1	333	0.28	3	4
1	13	123	Y	2	1	1			3
1	13	123	Y	3	1	1			3
1	13	124	WR	1	1	1	971	0.81	3	10
1	13	124	WR	2	1	1	891	0.74	3	9
1	13	124	WR	3	1	1	673	0.56	3	7
1	13	125	R	1	1	0	512	0.43	3	6
1	13	125	R	2	1	0			3
1	13	125	R	3	1	0			3
1	13	126	WB	1	1	0	110	0.09	3	2
1	13	126	WB	2	1	0	70	0.06	3	1
1	13	126	WB	3	1	0	241	0.2	3	3
1	13	127	BW	1	1	0			3
1	13	127	BW	2	1	0			3
1	13	127	BW	3	1	0			3
1	13	128	WG	1	1	1	58	0.05	3	1
1	13	128	WG	2	1	1	864	0.72	3	9
1	13	128	WG	3	1	1	470	0.39	3	5
1	13	129	G	1	1	0	0	0	3	1
1	13	129	G	2	1	0	253	0.21	3	3
1	13	129	G	3	1	0	73	0.06	3	1
1	13	130	Wbl	1	1	1			3
1	13	130	Wbl	2	1	1			3
1	13	130	Wbl	3	1	1			3
1	14	131	YY	1	0	1	481	0.4	3	5
1	14	131	YY	2	0	1	354	0.3	3	4
1	14	131	YY	3	0	1	0	0	3	1
1	14	132	YB	1	0	0	46	0.04	3	1
1	14	132	YB	2	0	0	151	0.13	3	2
1	14	132	YB	3	0	0	227	0.19	3	3
1	14	133	BlY	1	0	1	0	0	3	1
1	14	133	BlY	2	0	1	849	0.71	3	9
1	14	133	BlY	3	0	1	1200	1	3	12
1	14	134	RR	1	0	0	86	0.07	3	1
1	14	134	RR	2	0	0	99	0.08	3	1
1	14	134	RR	3	0	0	418	0.35	3	5
1	14	135	RBl	1	0	1	239	0.2	3	3
1	14	135	RBl	2	0	1	294	0.25	3	3
1	14	135	RBl	3	0	1	173	0.14	3	2
1	14	136	BlR	1	0	0	305	0.25	3	4
1	14	136	BlR	2	0	0	31	0.03	3	1
1	14	136	BlR	3	0	0	194	0.16	3	2
1	14	137	BB	1	0	1	239	0.2	3	3
1	14	137	BB	2	0	1	124	0.1	3	2
1	14	137	BB	3	0	1	101	0.08	3	2
1	14	138	BBl	1	0	0	0	0	3	1
1	14	138	BBl	2	0	0	345	0.29	3	4
1	14	138	BBl	3	0	0	211	0.18	3	3
1	14	139	BlB	1	0	1	107	0.09	3	2
1	14	139	BlB	2	0	1	488	0.41	3	5
1	14	139	BlB	3	0	1	197	0.16	3	2
1	14	140	BlBl	1	0	0	834	0.7	3	9
1	14	140	BlBl	2	0	0	360	0.3	3	4
1	14	140	BlBl	3	0	0	733	0.61	3	8
8	15	141	RR	1	0	0	1200	1	3	12
8	15	141	RR	2	0	0	68	0.06	3	1
8	15	141	RR	3	0	0	1148	0.96	3	12
8	15	142	RB	1	0	1			3
8	15	142	RB	2	0	1			3
8	15	142	RB	3	0	1			3
8	15	143	BR	1	0	0			3
8	15	143	BR	2	0	0			3
8	15	143	BR	3	0	0			3
8	15	144	RG	1	0	1	61	0.05	3	1
8	15	144	RG	2	0	1	314	0.26	3	4
8	15	144	RG	3	0	1	1200	1	3	12
8	15	145	GR	1	0	0	647	0.54	3	7
8	15	145	GR	2	0	0	215	0.18	3	3
8	15	145	GR	3	0	0	647	0.54	3	7
8	15	146	RW	1	0	1	715	0.6	3	8
8	15	146	RW	2	0	1	335	0.28	3	4
8	15	146	RW	3	0	1	31	0.03	3	1
8	15	147	WR	1	0	0	821	0.68	3	9
8	15	147	WR	2	0	0	122	0.1	3	2
8	15	147	WR	3	0	0	107	0.09	3	2
8	15	148	BB	1	0	1	820	0.68	3	9
8	15	148	BB	2	0	1	58	0.05	3	1
8	15	148	BB	3	0	1	1200	1	3	12
8	15	149	GG	1	0	0	0	0	3	1
8	15	149	GG	2	0	0	618	0.52	3	7
8	15	149	GG	3	0	0	1200	1	3	12
8	15	150	WW	1	0	1	620	0.52	3	7
8	15	150	WW	2	0	1			3
8	15	150	WW	3	0	1			3
8	16	151	BG	1	1	1	249	0.21	3	3
8	16	151	BG	2	1	1	0	0	3	1
8	16	151	BG	3	1	1	339	0.28	3	4
8	16	152	GB	1	1	0	627	0.52	3	7
8	16	152	GB	2	1	0	633	0.53	3	7
8	16	152	GB	3	1	0	624	0.52	3	7
8	16	153	BW	1	1	1	262	0.22	3	3
8	16	153	BW	2	1	1	1200	1	3	12
8	16	153	BW	3	1	1	1200	1	3	12
8	16	154	Wbl	1	1	0	1200	1	3	12
8	16	154	Wbl	2	1	0	611	0.51	3	7
8	16	154	Wbl	3	1	0	730	0.61	3	8
8	16	155	GW	1	1	1	510	0.43	3	6
8	16	155	GW	2	1	1	1200	1	3	12
8	16	155	GW	3	1	1	598	0.5	3	6
8	16	156	WG	1	1	0	1200	1	3	12
8	16	156	WG	2	1	0	500	0.42	3	5
8	16	156	WG	3	1	0	165	0.14	3	2
8	16	157	GY	1	1	1	162	0.14	3	2
8	16	157	GY	2	1	1	0	0	3	1
8	16	157	GY	3	1	1	0	0	3	1
8	16	158	YG	1	1	0	0	0	3	1
8	16	158	YG	2	1	0	0	0	3	1
8	16	158	YG	3	1	0	1144	0.95	3	12
8	16	159	YY	1	1	1	520	0.43	3	6
8	16	159	YY	2	1	1	333	0.28	3	4
8	16	159	YY	3	1	1	411	0.34	3	5
8	16	160	BY	1	1	0	1015	0.85	3	11
8	16	160	BY	2	1	0	0	0	3	1
8	16	160	BY	3	1	0	1200	1	3	12
11	17	161	GG	1	1	0	114	0.1	3	2
11	17	161	GG	2	1	0	236	0.2	3	3
11	17	161	GG	3	1	0	369	0.31	3	4
11	17	162	GW	1	1	1	1200	1	3	12
11	17	162	GW	2	1	1	1200	1	3	12
11	17	162	GW	3	1	1	0	0	3	1
11	17	163	WG	1	1	0	0	0	3	1
11	17	163	WG	2	1	0	254	0.21	3	3
11	17	163	WG	3	1	0	517	0.43	3	6
11	17	164	GR	1	1	1	133	0.11	3	2
11	17	164	GR	2	1	1	95	0.08	3	1
11	17	164	GR	3	1	1	481	0.4	3	5
11	17	165	RG	1	1	0	290	0.24	3	3
11	17	165	RG	2	1	0	164	0.14	3	2
11	17	165	RG	3	1	0	0	0	3	1
11	17	166	GB	1	1	1	291	0.24	3	3
11	17	166	GB	2	1	1	0	0	3	1
11	17	166	GB	3	1	1	0	0	3	1
11	17	167	BG	1	1	0	198	0.17	3	2
11	17	167	BG	2	1	0	17	0.01	3	1
11	17	167	BG	3	1	0	74	0.06	3	1
11	17	168	GY	1	1	1	0	0	3	1
11	17	168	GY	2	1	1	0	0	3	1
11	17	168	GY	3	1	1	0	0	3	1
11	17	169	YG	1	1	0	538	0.45	3	6
11	17	169	YG	2	1	0	551	0.46	3	6
11	17	169	YG	3	1	0	328	0.27	3	4
11	17	170	GB	1	1	1	749	0.62	3	8
11	17	170	GB	2	1	1	180	0.15	3	2
11	17	170	GB	3	1	1			3
11	18	171	WW	1	0	0	94	0.08	3	1
11	18	171	WW	2	0	0	0	0	3	1
11	18	171	WW	3	0	0	0	0	3	1
11	18	172	RR	1	0	1	1040	0.87	3	11
11	18	172	RR	2	0	1	801	0.67	3	9
11	18	172	RR	3	0	1	500	0.42	3	5
11	18	173	BlBl	1	0	0	44	0.04	3	1
11	18	173	BlBl	2	0	0	0	0	3	1
11	18	173	BlBl	3	0	0	9	0.01	3	1
11	18	174	YY	1	0	1	299	0.25	3	3
11	18	174	YY	2	0	1	605	0.5	3	7
11	18	174	YY	3	0	1	672	0.56	3	7
11	18	175	BB	1	0	0	223	0.19	3	3
11	18	175	BB	2	0	0	679	0.57	3	7
11	18	175	BB	3	0	0	852	0.71	3	9
11	18	176	RW	1	0	1	570	0.48	3	6
11	18	176	RW	2	0	1	193	0.16	3	2
11	18	176	RW	3	0	1	484	0.4	3	5
11	18	177	WR	1	0	0	114	0.1	3	2
11	18	177	WR	2	0	0	50	0.04	3	1
11	18	177	WR	3	0	0	566	0.47	3	6
11	18	178	RB	1	0	1	390	0.33	3	4
11	18	178	RB	2	0	1	568	0.47	3	6
11	18	178	RB	3	0	1	758	0.63	3	8
11	18	179	BR	1	0	0	574	0.48	3	6
11	18	179	BR	2	0	0	64	0.05	3	1
11	18	179	BR	3	0	0	431	0.36	3	5
11	18	180	RB	1	0	1	284	0.24	3	3
11	18	180	RB	2	0	1	267	0.22	3	3
11	18	180	RB	3	0	1	688	0.57	3	7
